# Supplementary material for: Tumor-infiltrating mast cells are associated with resistance to anti-PD-1 therapy
Source: Nat Commun. 2021 Jan 12;12:346. doi: 10.1038/s41467-020-20600-7 (PMC7804257; doi:10.1038/s41467-020-20600-7)
Supplement: Supplementary file 3 — Source Data [file 41467_2020_20600_MOESM3_ESM.xlsx]

## Sheet: Fig 1b
	NSG mice	NSG mice	NSG mice	NSG mice	NSG mice		Reconstituted mice	Reconstituted mice	Reconstituted mice	Reconstituted mice	Reconstituted mice	Reconstituted mice	Reconstituted mice	Reconstituted mice	Reconstituted mice	Reconstituted mice	Reconstituted mice	Reconstituted mice	Reconstituted mice	Reconstituted mice	Reconstituted mice	Reconstituted mice	Reconstituted mice	Reconstituted mice	Reconstituted mice	Reconstituted mice	Reconstituted mice	Reconstituted mice	Reconstituted mice	Reconstituted mice	Reconstituted mice	Reconstituted mice	Reconstituted mice	Reconstituted mice	Reconstituted mice	Reconstituted mice	Reconstituted mice	Reconstituted mice	Reconstituted mice	Reconstituted mice	Reconstituted mice	Reconstituted mice	Reconstituted mice	Reconstituted mice	Reconstituted mice	Reconstituted mice	Reconstituted mice	Reconstituted mice	Reconstituted mice
0	0	0	0	0	0		14.4	26	46	25	29	26	20	6.7	26	21	7	8.9	23	17	34	15	8.5	18	54	17	10	10	22	18	15	23	26	14	31	28	17	13	34	21	41	37	27	37	34	34	56	31	32
[truncated: 2 more columns]

## Sheet: Fig 1c
							without cytokines												without cytokines
	Day 48	Day 48	Day 48	Day 48	Day 48	Day 72	Day 72	Day 72	Day 72	Day 72	Day 112	Day 112	Day 112	Day 112	Day 112	Day 48	Day 48	Day 48	Day 48	Day 48	Day 48	Day 48	Day 72	Day 72	Day 72	Day 72	Day 72	Day 72	Day 112	Day 112	Day 112	Day 112	Day 112	Day 112	Day 112
48	1	5	10	20	38	8	18	38	40	60	5	20	22	25	32	15	52	53	58	60	63	64	58	61	62	77	79	81	12	50	51	60	76	80	81

## Sheet: Fig 1d
	HLA-DR	HLA-DR	HLA-DR	HLA-DR	HLA-DR	HLA-DR	HLA-DR	HLA-DR	HLA-DR	HLA-DR	CD33+	CD33+	CD33+	CD33+	CD33+	CD33+	CD33+	CD33+	CD33+	CD33+	CD15+	CD15+	CD15+	CD15+	CD15+	CD15+	CD15+	CD15+	CD15+	CD15+	CD11b	CD11b	CD11b	CD11b	CD11b	CD11b	CD11b	CD11b	CD11b	CD11b	CD14+	CD14+	CD14+	CD14+	CD14+	CD14+	CD14+	CD14+	CD14+
1	18.9	16.8	22.4	11.9	22.2	18.5	38.8	17	21.4	26.8	6.7	5.51	10.2	4.86	9.11	12.8	31.8	13.8	15.4	21.7	1.37	1.42	1.2	0.85	1.03	3.75	8.31	3.33	6.31	8.56	1.73	1.09	1.6	1.01	1.3	2.07	4.39	1.91	3.1	3.83	1.75	1.99	2.07	1.54	1.78	1.21	1.89	1.01	1.1
[truncated: 1 more columns]

## Sheet: Fig 1e
	CD56-day 74	CD56-day 74	CD56-day 74	CD56-day 74	CD56-day 74	CD56-day 74	CD56-day 74	CD56-day 74	CD56-day 74	CD56-day 74	CD56-day 74	CD56-day 74	CD56-day 74	CD56-day 74	CD56-day 74	CD56-day 74	CD56-day 74	CD56-day 74	CD56-day 74	CD56-day 74	CD56-day 74	CD56-day 74	CD56-day 74	CD56-day 74	CD56-day 74	CD56-day 74	CD56-day 74	CD56-day 74	CD56-day 74	CD56-day 74	CD56-day 74	CD56-day 74	CD56-day 74	CD56-day 74	CD56-day 74	CD56-day 74	CD56-day 74	CD56-day 74	CD56-day 74	CD56-day 74	CD56-day 74	CD56-day 74	CD56-day 74	CD56-day 74	CD56-day 74	CD56-day 74	CD56-day 74	CD56-day 74	CD56-day 74
	53	24	54	48	21	61	36	74	77	72	84	89	56	87	47	24
[truncated: 51 more columns]

## Sheet: Fig 1f
	Human CD20+	Human CD20+	Human CD20+	Human CD20+	Human CD20+	Human CD20+	Human CD20+	Human CD20+	Human CD20+	Human CD20+	Human CD20+	Human CD20+	Human CD20+	Human CD20+	Human CD20+	Human CD20+	Human CD20+	Human CD20+	Human CD20+	Human CD20+	Human CD20+	Human CD20+	Human CD20+	Human CD3+	Human CD3+	Human CD3+	Human CD3+	Human CD3+	Human CD3+	Human CD3+	Human CD3+	Human CD3+	Human CD3+	Human CD3+	Human CD3+	Human CD3+	Human CD3+	Human CD3+	Human CD3+	Human CD3+	Human CD3+	Human CD3+	Human CD3+	Human CD3+	Human CD3+
	1.6	39	27	0	14	2	8.4	7	10	5	4	4	11	40	40	9	21	4	51	3	7	14		93	58	77	99	88	98	91	92	88	86	93	92	90	41	60	85	77	90	42	96	85	84

## Sheet: Fig 2b
	pool 1	pool 1	pool 1	pool 1	pool 1	pool 1	pool 1	pool 1	pool 2	pool 2	pool 2	pool 2	pool 2	pool 2	pool 2	pool 2	pool 3	pool 3	pool 3	pool 3	pool 3	pool 3	pool 3	pool 3	pool 4	pool 4	pool 4	pool 4	pool 4	pool 4	pool 4	pool 4	pool 5	pool 5	pool 5	pool 5	pool 5	pool 5	pool 5	pool 5
NSG	0	0	0	0	0	0	0	0	0	0	0	0	6.66	0	0	0	0	0	0	0	0	0			0	0	0	0	0				0	0	0	0	0
pVax1	26.64	0	0	0	0	0	0	0	0	0	0	0	0	0	0	0	0	0	0	0	0	0	0	0	0	0	0	0	0	0	0	0	13.32	0	0	0	0	0	0	0
hTERT	133.2	79.92	19.98	19.98	106.56	159.84	39.96	66.6	39.96	39.96	6.66	46.62	79.92	126.54	39.96	19.98	79.92	93.24	19.98	13.32	86.58	86.58	19.98	13.32	166.5	66.6	46.62	73.26	106.56	106.56	73.26	66.6	239.76	113.22	33.3	26.64	93.24	113.22	66.6	73.26

## Sheet: Fig 2e
	High B cells (>65%)	High B cells (>65%)	High B cells (>65%)	High B cells (>65%)	T cells (>15%)	T cells (>15%)	T cells (>15%)	Control NSG mice	Control NSG mice	Control NSG mice
0	0	0	0	0	0	0	0	0	0	0
0.5	0	0	0	0	0	0	0	0	0	0
1	30	30	30	30	30	30	30	30	30	30
1.5	153	144	93.8	87.5	75	144	0	288	62.5	75
2	269.5	465.8	281.3	126	147.9	106.3	75	445.5	153	148
2.5	650	337.5	567	320	208.3	281.3	208.3	1152	445.4	752
3	877.3	907.5	750	650	500	600	320	2250	1080	1560
3.5	1568	1568	1352	847	550	907.5	726	2816	2137.5	2125
4				2025	1183	1640.3	288
4.5				3240	1666	1640.3	1149.5

## Sheet: Fig 2g
Weeks	NSG mice	NSG mice	NSG mice	NSG mice		NSG mice + anti-PD1	NSG mice + anti-PD1	NSG mice + anti-PD1	NSG mice + anti-PD1	NSG mice + anti-PD1	NSG mice + anti-PD1		Hu-mice + anti-PD1	Hu-mice + anti-PD1	Hu-mice + anti-PD1	Hu-mice + anti-PD1	Hu-mice + anti-PD1	Hu-mice + anti-PD1
0	1	1	1	1		1	1	1	1	1	1		1	1	1	1	1	1
0.5	108	196	112.5	171.5		75	62.5	75	62.5	75	288		1	62.5	62.5	62.5	62.5	126
1	196	1008	126	364.5		196	108	700	500	62.5	550		32	100	62.5	288	405	245
1.5	500	1726	726	320		750	486	750	750	416	600		62.5	75	126	171.5	288	320
2	1800	3078	1605.5	786.5		1960	1152	2432	2432	700	1800		144	171.5	550	600	500	445.5
2.5													320	288		650	1470	445.5
3													650	500		1224	1224	550
3.5													1080	500				364.5
4

## Sheet: Fig 2h
Weeks	NSG mice + anti-PD1	NSG mice + anti-PD1	NSG mice + anti-PD1	NSG mice + anti-PD1	NSG mice + anti-PD1	NSG mice + anti-PD1	Hu-Mice + control IgG	Hu-Mice + control IgG	Hu-Mice + control IgG	Hu-Mice + control IgG	Hu-Mice + control IgG	Hu-Mice + anti-PD1	Hu-Mice + anti-PD1	Hu-Mice + anti-PD1	Hu-Mice + anti-PD1	Hu-Mice + anti-PD1
0	40	62.5	62.5	62.5	108	40	32	32	144	1	40	1	1	1	32	32
0.5	108	62.5	62.5	75	196	40	62.5	75	180	171.5	62.5	32	32	32	32	62.5
1	171.5	245	108	196	500	75	62.5	64	288	126	62.5	32	162	62.5	75	87.5
1.5	288	448	126	196	1008	126	352	384	196	144	62.5	62.5	256	75	126	126
2	320	445.5	256	405	1080	320	298	320	196	288	196	32	320	196	171.5	162
2.5	665.5	750	500	500	2304	550	367.5	567	320	526.5	364.5	32	600	288	126	220.5
3	1372	1296	600	1183		700	750	750	850	968	1008	87.5	726	364.5	526.5	445.5
3.5	1183		1470	1800		2432	2025	1666	1960	1605.5	1267.5	144	1006	400	750	726
4												126	1470	550	1080	750

## Sheet: Fig 4a
Input Sample	Mast cells resting
Tc1	0.0005
T1	0.131601
T2	1.46996
T3	1.02192
T4	1.48819
T5	1.89083
T6	1.98589
T7	1.96289

[truncated: 13 more sheets: Fig 5b, Fig 5c, Fig 5d, Fig 6a, Suppl Fig 2, Suppl Fig 3a, Suppl Fig 7, Suppl Fig 8, Suppl Fig 10a, Suppl Fig 9, Suppl Fig 10b, Suppl Fig 10c-d, Suppl 10e]
